# Supplementary material for: FSTL3 is a biomarker of poor prognosis and associated with immunotherapy resistance in ovarian cancer
Source: J Exp Clin Cancer Res. 2025 Sep 30;44:271. doi: 10.1186/s13046-025-03425-4 (PMC12487040; doi:10.1186/s13046-025-03425-4)
Supplement: Supplementary file 2 — Supplementary Material 2: Table S1. Concentration of FST and FSTL3 in Ascites samples from patients and their clinical characteristics. [file 13046_2025_3425_MOESM2_ESM.xlsx]

## Sheet: All ovarian cancer
Table1: Concentration of FST and FSTL3 in Ascites Samples from Patients and their Clinical Characteristics.
Name	FST (ng/ml)	FSTL3 (ng/ml)	Fold Difference	Age at Diagnosis	Age at Ascites Collection	Survival Post-Sampling	Survival (Months)	Cancer Type	Sample Timing (Pre/Post-Chemotherapy)	BRAC1/2 mutation
A	39.04	138.5	3.54764	71			24	Unknown	unknown	no
AB	68.51	144	2.10188	56	59	2	34	Müllerian Adenocarcinoma, Papillary With Serous Features	Post	no
AF	108.2	42.2	0.390018	82	86	12	57	Serous Peritoneal Cancer	Post	no
AG	18.25	110.7	6.06575	60	60	5	12	Adenocarcinoma	Post	no
AH	98.57	193.3	1.96104	53	57	7	50	Papillary Serous Adenocarcinoma	Post	no
AI	26.29	180.4	6.86192	55	59	4	48	Papillary Serous Adenocarcinoma	Post	no
AI2	65.15	114.3	1.75441	55	59	1	48	Papillary Serous Adenocarcinoma	Post	no
AJ	30.41	171.1	5.62644	74	78	13	48	Granulosa Cell Tumor	unknown	no
AK	25.51	204.5	8.01646	80	80	3	3	Papillary Serous Adenocarcinoma	Post	no
AM	30.91	31.01	1.00324	63	64	26	40	Ovarian Carcinosarcoma	Pre	no
AN	25.71	130.4	5.07196	76	77	9	23	Papillary Adenocarcinoma, With Metastasis, Ovarian Primary	unknown	no
AP	25.51	141.8	5.5586	52	73	6	120	Ovarian Carcinoma, Originally Stage IC, Recurrence	Post	no
AQ	548.7	72.8	0.132677	68	74	12	74	High-Grade Papillary Serous Carcinoma of the Ovary	Post	no
AQ2	250.7	100.2	0.399681	68	75	1	74	High-Grade Papillary Serous Carcinoma of the Ovary	Post	no
AR	19.11	49.79	2.60544	61	65	3	60	Malignant Mixed Mesodermal Tumor of the Ovary	Post	no
AS	52.43	177.3	3.38165	47	54	2	90	Adenocarcinoma of Müllerian Origin	Post	yes
AT	42.45	155.5	3.66313	73	73	12	12	Mixed Serous and Transitional Cell Adenocarcinoma	Pre	no
AU	32.98	208.1	6.30988	46	53	1	72	Serous Ovarian Carcinoma	Post	yes
AW	14.04	75.27	5.36111	71	72	34	49	Adenocarcinoma of Müllerian Origin	Post	yes
AY	13.63	142.1	10.4255	52	55	lost to follow up	lost to follow up	Unknown	Post	yes
BG	21.17	154.1	7.27917	55	55	2	2	Malignant Epithelioid Cell Neoplasm	Pre	no
BB	19.11	187.8	9.82732	79	79	lost to follow up	lost to follow up	Adenocarcinoma of Müllerian Origin	Pre	yes
BC	15.2	81.6	5.36842	60	62	lost to follow up	lost to follow up	Low-Grade Carcinoma	Post	no
BD	29.03	71.6	2.46641	53	53	56	62	Serous Ovarian Carcinoma	unknown	no
BD2	48.9	107	2.18814	53	53	55	62	Serous Ovarian Carcinoma	unknown	no
BD3	46.94	112.9	2.4052	53	54	54	62	Serous Ovarian Carcinoma	unknown	no
BD4	51.51	112	2.17434	53	54	53	62	Serous Ovarian Carcinoma	unknown	no
BD5	47.29	107	2.26263	53	54	52	62	Serous Ovarian Carcinoma	unknown	no
BF	39.25	58.12	1.48076	57	59	10	24	Serous Adenocarcinoma	Post	no
BH	22.9	217.6	9.50218	45	46	lost to follow up	lost to follow up	Adenocarcinoma of Müllerian Origin	Post	no
BH2	20.3	170.5	8.39901	45	46	lost to follow up	lost to follow up	Adenocarcinoma of Müllerian Origin	Post	no
BH5	18.73	150	8.00854	45	46	lost to follow up	lost to follow up	Adenocarcinoma of Müllerian Origin	Post	no
BH6	21.88	120.7	5.51645	45	46	lost to follow up	lost to follow up	Adenocarcinoma of Müllerian Origin	Post	no
BL	62.18	118.6	1.90737	43	56	6	168	Papillary Serous Adenocarcinoma	Post	yes
BM	17.98	158.5	8.81535	44	45	8	13	Serous Adenocarcinoma	Post	no
BM2	27.78	235.5	8.47732	44	45	3	13	Serous Adenocarcinoma	Post	no
BN	39.25	177.4	4.51975	79	80	1	16	Serous Adenocarcinoma	Post	no
BO	132.9	357.9	2.693	50	52			Serous Adenocarcinoma	unknown	no
BP	24.81	76.58	3.08666	58	58	10	17	Adenocarcinoma of Müllerian Origin	Post	no
BP2	22.34	86.91	3.89033	58	59	8	17	Adenocarcinoma of Müllerian Origin	Post	no
BR	7.767	59.81	7.70053	57	57	72	72	Serous Adenocarcinoma	Pre	no
BS	41.61	108.9	2.61716	58	59	12	24	Serous Adenocarcinoma	unknown	no
BT	18.7	86.34	4.61711	74	74	9	9	Adenocarcinoma of Müllerian Origin	Pre	no
BU	27.87	117.7	4.22318	86	86	3	4	Serous Adenocarcinoma	unknown	no
BV	23.88	103.7	4.34255	75	76	12	19	Serous Adenocarcinoma	Post	no
BW	26.67	88.05	3.30146	51	53	36	69	Serous Adenocarcinoma	Post	yes
BY	19.52	96.16	4.92623	48	51	24	60	Clear Cell Carcinoma + Serous Adenocarcinoma	Post	no
BY2	13.2	220.6	16.7121	48	48	22	60	Clear Cell Carcinoma + Serous Adenocarcinoma	Post	no
BZ	32.14	73.26	2.2794	79	79	48	48	Serous Adenocarcinoma	Pre	no
CG	13.42	162.8	12.1311	83	84	4	14	Serous Adenocarcinoma	Post	no
CA	7.284	124.8	17.1334	55	60	9	65	Serous Adenocarcinoma	Post	no
CA2	11.77	160.8	13.6619	55	60	8	65	Serous Adenocarcinoma	Post	no
CB	25.51	131.6	5.15876	59	62	7	41	Müllerian Adenocarcinoma, Serous and Endometrioid	Post	no
CB2	22.68	115.6	5.097	59	62	2	41	Müllerian Adenocarcinoma, Serous and Endometrioid	Post	no
CC	22.23	98.72	4.44085	52	52	lost to follow up	lost to follow up	Serous Adenocarcinoma	Pre	no
CD	24.81	141.8	5.71544	44	44	46	48	Serous Adenocarcinoma	Pre	yes
CE	25.9	136.6	5.27413	49	61	3	60	Serous Adenocarcinoma	Post	no
CE2	15.99	137.7	8.61163	49	61	2	60	Serous Adenocarcinoma	Post	no
CF	23.88	119.9	5.02094	58	62	6	60	Carcinosarcoma of the Uterus	Post	no
CH1	46.03	77.87	1.69172	74	74	60	60	Serous Adenocarcinoma	Pre	no
CH2	39.04	71.9	1.8417	74	74	60	60	Serous Adenocarcinoma	Pre	no
CJ	53.31	180.1	3.37835	44	44	24	24	Serous Adenocarcinoma	Pre	yes
CK	22.43	69.08	3.0798	66	69	60	99	Serous Adenocarcinoma	Post	no
CL	16.12	164.1	10.1799	48	53	6	52	Clear Cell Carcinoma	Post	no
CM	11.67	123.6	10.5913	56	56	lost to follow up	lost to follow up	Serous Adenocarcinoma	Pre	no
CN	41.32	180.4	4.36592	50	56	48	120	Papillary Serous Adenocarcinoma	Post	yes
CO	61.56	202.4	3.28785	44	47	21	60	Serous Adenocarcinoma	Post	yes
CO2	84.39	306	3.62602	44	47	16	60	Serous Adenocarcinoma	Post	yes
CO3	98.08	220	2.24307	44	47	25	60	Serous Adenocarcinoma	Post	yes
CQ	24.19	116.5	4.81604	64	65	3	16	Serous Adenocarcinoma	Post	no
CR	69.03	317.7	4.60235	45	46	2	12	Serous Adenocarcinoma	Post	no
CB2	16.5	126.1	7.64242	59	62	2	41	Müllerian Adenocarcinoma, Serous and Endometrioid	Post	no
CS	15.85	38.36	2.42019	59	61	27	37	Serous Adenocarcinoma	Post	no
CT	18.84	97.19	5.1587	50	50	35	43	Serous Adenocarcinoma	Post	no
CU	23.28	136.6	5.8677	89	89	2	12	Serous Adenocarcinoma	Post	no
CV	10.34	108.4	10.4836	62	66	3	60	High-Grade Carcinoma	Post	no
G2	26	282.5	10.8654	54	56	10	24	Borderline Mucinous → Intraepithelial Carcinoma	Post	no
J	110.4	115.6	1.0471	78	78	2	10	Adenocarcinoma	Post	no
K	19.52	69.79	3.57531	59	59	65	65	Papillary Serous Adenocarcinoma	unknown	no
K2	17.37	65.38	3.76396	59	63	9	65	Papillary Serous Adenocarcinoma	Post	no
K3	30.57	96.16	3.14557	59	63	8	65	Papillary Serous Adenocarcinoma	Post	no
L	23.77	65.38	2.75053	52	52	22	22	Papillary Serous Adenocarcinoma	Pre	no
H	32.02	110.7	3.45721	36	39	9	36	Adenocarcinoma of Müllerian Origin	Post	no
N	21.41	82.21	3.83979	63	67	2	68	Surface Epithelial Stromal Adenocarcinoma	Post	no
Q	35.64	114.7	3.21829	60	61			Clear Cell Carcinoma	Post	no
R	23.77	116.9	4.91796	33	34	3	9	Metastatic Gastric Cancer With Signet Ring / Krukenberg	Post	no
S	33.8	83.41	2.46775	63	65	2	24	High-Grade Serous Primary Peritoneal Adenocarcinoma, Metastatic From Ovary	Post	no
U	213.1	214.4	1.0061	38	44	2	77	Papillary Serous Ovarian Cancer	Post	yes
V	70.18	82.81	1.17997	64	66	1	43	Ovarian Serous Poorly Differentiated Adenocarcinoma	Post	no
V3	19.31	142.5	7.3796				43	Ovarian Serous Poorly Differentiated Adenocarcinoma	Post	no
W	56.92	75.27	1.32238	53	54	10	38	Low Grade	Post	no
W2	30.57	71.2	2.32908	62	65	2	38	High-Grade Serous Carcinoma	Post	no
X	35.71	186.1	5.21143	71	72	8	19	Adenocarcinoma / History of Sarcoma	unknown	no
Y	20.91	142.5	6.81492	50	50	8	8	Low-Grade Papillary Serous Adenocarcinoma	Post	no
Y2	5.448	79.76	14.6402	50	50	3	8	Low-Grade Papillary Serous Adenocarcinoma	Post	no
3918	9.632	112	11.6279					unknown		no
